# Supplementary material for: ChatGPT and Microsoft Copilot for Cochlear Implant Side Selection: A Preliminary Study
Source: Audiol Res. 2025 Aug 6;15(4):100. doi: 10.3390/audiolres15040100 (PMC12383040; doi:10.3390/audiolres15040100)
Supplement: Supplementary file 1 [file audiolres-15-00100-s001.zip]

Archive with 5 entries (4 files):
- Supplementary files/
- Supplementary files/Table S1.docx
- __MACOSX/Supplementary files/._Table S1.docx
- Supplementary files/Figure S1.pdf
- __MACOSX/Supplementary files/._Figure S1.pdf
